# Supplementary material for: Computational analysis of the functional impact of MHC-II-expressing triple-negative breast cancer
Source: Front Immunol. 2024 Nov 27;15:1497251. doi: 10.3389/fimmu.2024.1497251 (PMC11631845; doi:10.3389/fimmu.2024.1497251)
Supplement: Supplementary file 2 [file DataSheet2.csv]

Genes	coefficients
ARRDC2	0.08647747
BNIP3	-0.257134966
BRF2	-0.311446159
DHX30	-0.585203026
DIABLO	0.465302219
GBP1	-0.590976435
GBP2	0.102546999
GBP4	0.191365641
GBP5	-0.134615136
GPI	0.484021259
GPX1	-0.758541469
GRWD1	0.432871367
HCLS1	0.988395408
IFI16	-0.267096267
IGHG1	-0.110734456
IGKC	0.018024054
IL27RA	-0.033164167
IRF1	-0.531615097
JCHAIN	-0.141807815
KLHL18	0.384282812
LANCL2	0.035288369
LTB	0.112278502
NME7	1.347860367
ORMDL1	-0.419893559
PKM	0.553236015
POLR2L	-0.165828833
PSMA7	0.291033601
PSPH	-0.100566757
RABIF	0.231339516
RFX5	-0.386025063
ROMO1	0.388610846
SLC2A4RG	0.384359599
SMIM15	-0.042281689
SPOCK2	-0.06131156
TMED4	-0.309091919
TMEM176A	-0.128120718
TMEM176B	0.011545908
TTC4	-0.227228494
TUBB2A	0.162524039
TUBB4B	0.320418647
